# Supplementary material for: Prognostic Value of Maximal and Mean Lactate-to-Albumin (LAR), C-Reactive Protein-to-Albumin (CAR), and Procalcitonin-to-Albumin (PAR) Ratios Beyond ICU Admission in Critically Ill Patients
Source: J Clin Med. 2026 Jun 17;15(12):4698. doi: 10.3390/jcm15124698 (PMC13301477; doi:10.3390/jcm15124698)
Supplement: Supplementary file 1 [file jcm-15-04698-s001.zip]

Archive with 1 entries (1 files):
- jcm-4299078-supplementary.pdf
